# Supplementary material for: Optimizing Bull Semen Cryopreservation Media Using Multivariate Statistics Approaches
Source: Animals (Basel). 2023 Mar 17;13(6):1077. doi: 10.3390/ani13061077 (PMC10044293; doi:10.3390/ani13061077)
Supplement: Supplementary file 1 [file animals-13-01077-s001.zip]

Archive with 4 entries (4 files):
- Data for evaluation.xlsx
- Data For I-optimal analysis.xlsx
- Data for PM by Monte Carlo.xlsx
- Data for TM by Monte Carlo.xlsx
