# Supplementary material for: Optimizing Bull Semen Cryopreservation Media Using Multivariate Statistics Approaches
Source: Animals (Basel). 2023 Mar 17;13(6):1077. doi: 10.3390/ani13061077 (PMC10044293; doi:10.3390/ani13061077)
Supplement: Supplementary file 1 [file animals-13-01077-s001.zip › Data for evaluation.xlsx]

## Sheet: Sheet
Data	Water (mL)	Tris (mL)	Egg Yolk (mL)	Milk (mL)	Fructose (mg)	Trehalose (mg)	CLC (mg)	Glutathoine (uL)	Melatonin (uL)	NGF (ng)	Glycerol (mL)	Ethylene Glycol (mL)	Total motility % (TM)	TM Predicted by PLS	Progressive motility (PM)	PM Predicted by PLS
1	0.82	6.49124	1.86536	0.108835	58.4066	92.384	5.11411	3.3	8.8	0	0.6	0.0731948	58.1427	64.5553	39.031	49.4063
2	2.13	5.34844	2	0	0.058852	0.184812	5.969	5	8	245.193	0.6	0	25.3918	36.4969	18.8088	24.3287
3	0.58	6.90262	1.88	0	0.051007	0.079636	5.17587	3	8	10.481	0.6	0	44.4211	53.3551	33.0526	40.235
4	0.16	7.34056	1.87976	0.0151726	0.439527	144.261	6.39602	5.4	9.4	213.07	0.601223	0	50.4587	59.2138	35.7798	43.121
5	0.69	6.84269	1.8939	0	56.9024	79.0927	5.19236	3	8.3	0	0.530492	0	56.383	63.3242	40.0709	48.8849
6	1.15	6.12817	1.85791	0.124666	44.376	144.056	5.64723	5.2	10.4	211.663	0.710433	0	57.2104	61.4966	33.8061	43.9939
7	0.46	6.7618	1.86856	0.218203	46.2473	94.8235	5.87786	3.7	10.1	211.801	0.657219	0	53.9548	63.2549	40.113	45.1545
8	1.04	6.44404	1.88	0	58.8515	101.104	5.969	5	8	213.098	0.6	0	50.2841	59.2516	40.0568	44.4974
9	1.61	5.81823	2	0.0120922	59.8753	142.844	5.16962	5.7	9.2	211.957	0.650328	0	48.8608	54.1508	30.3797	37.915
10	0.54	6.79962	2	0.128867	42.6037	100.644	5.13562	3	9.4	212.328	0.633969	0	55.5056	57.2674	28.3146	39.2953
11	0.22	7.28199	1.87784	0.00589388	0.0913201	147.651	6.78297	5.6	10.5	212.853	0.610792	0	51.992	59.1304	37.251	42.6083
12	0.64	6.84792	1.88	0	42.8318	101.009	5.15425	3	8.3	213.098	0.6	0	56.621	58.7823	32.8767	42.9231
13	1.06	6.42925	2	0	43.2434	131.831	6.00802	5.1	8.4	214.518	0.60161	0.000632108	56.4246	56.0093	28.2123	40.4996
14	1.77	5.71179	2	0	59.7689	156.217	5.50514	3	8.2	0	0.6	0	57.9946	63.8941	43.9024	49.393
15	1.04	6.44404	1.88	0	58.8515	101.104	5.969	5	8	213.098	0.6	0	50.8242	59.2516	41.7582	44.4974
16	1.3	6.05955	1.88	0.124089	59.7689	129.628	5.70569	3	8.3	0	0.6	0	60.7558	69.172	52.3256	54.2362
17	0	7.51153	2	0	0	129.733	6.15028	5	10	213.017	0.606318	0.000602715	45.567	54.7781	37.5258	37.662
18	1.47	5.98656	1.87892	0.0111406	63.5629	127.431	5.97096	4.9	8.3	213.716	0.603869	0.00155185	57.2391	59.8064	38.3838	44.9954
19	1.42	6.06	2	0	0.06	0.13	6.11	5	10	213	0.6	0	30.292	39.1752	24.8175	25.1131
20	1.42	6.05807	2	0	59.6039	129.084	5.97675	5	8	214.944	0.6	0	48.1061	56.4326	40.5303	41.3735
21	1.04	6.44404	1.88	0	58.8515	101.104	5.969	5	8	213.098	0.6	0	52.9412	59.2516	41.6471	44.4974
22	1.13	6.3215	2	0.0109255	62.8305	100.962	5.96063	5.23	8.33	214.848	0.605114	0.00806889	48.5455	55.5318	38.1818	40.1292
23	0.57	6.92198	1.80828	0.0899491	42.6928	104.854	6.82136	3.7	8.3	0	0.705573	0	68.0952	74.7455	57.619	59.8043
24	1.04	6.4533	2	0	43.8786	128.884	6.08541	5	8	213.098	0.6	0	51.3514	56.6208	38.0631	41.3787
25	1.7	5.73245	1.87269	0.0106677	63.3522	144.395	5.95117	5.6	9.4	0	0.636563	0	62.8959	65.5876	46.1538	51.2124
26	0.54	6.76707	1.86461	0.120851	43.4739	100.183	5.11207	3	8.3	211.354	0.67693	0	59.2896	62.5906	41.2568	45.6533
27	0.06	7.45025	2	0	3.1636	129.689	6.14818	5	8.3	212.945	0.609525	0.000602715	56.23	56.3848	32.9073	40.3237
28	0.87	6.43366	2	0.185351	44.8274	128.705	5.45569	5.2	8.3	214.179	0.6	0	58.8785	57.6485	32.243	40.8331
29	0	7.51153	2	0	0	129.733	6.15028	5	10	213.017	0.606318	0.000602715	52.3457	54.7781	33.0864	37.662
30	0.69	6.79889	1.88	0	43.8786	102.805	5.17587	3	8	213.098	0.6	0	52.6316	59.125	43.3437	43.4873
31	1.61	5.81823	2	0.0120922	59.8753	142.844	5.16962	5.7	9.2	211.957	0.650328	0	47.4432	54.1508	38.3523	37.915
32	1.77	5.71179	2	0	59.7689	156.217	5.50514	3	8.2	0	0.6	0	64.5455	63.8941	42.7273	49.393
33	1.04	6.4533	2	0	43.8786	128.884	6.08541	5	8	213.098	0.6	0	54.6512	56.6208	37.6744	41.3787
34	1.45	6.15434	1.61175	0	49.7432	155.252	6.20854	3.2	8.3	0	0.681926	0.070409	72.7273	76.2877	61.3636	63.1871
35	0.16	7.34056	1.87976	0.0151726	0.439527	144.261	6.39602	5.4	9.4	213.07	0.601223	0	59.8383	59.2138	37.1968	43.121
36	0.29	6.97476	1.85893	0.14294	42.2605	83.0956	6.5466	3.1	9	211.806	0.668712	0.036656	63.1579	64.5189	44.2105	47.7812
37	0.57	6.92198	1.80828	0.0899491	42.6928	104.854	6.82136	3.7	8.3	0	0.705573	0	72.067	74.7455	57.8212	59.8043
38	1.42	6.05807	2	0	59.6039	129.084	5.97675	5	8	214.944	0.6	0	54.4025	56.4326	39.3082	41.3735
39	1.97	5.49239	2	0.010221	63.5734	162.262	5.97195	5.5	11.7	213.751	0.603869	0	54.1096	53.4669	31.9635	36.4415
40	1.04	6.44404	1.88	0	58.8515	101.104	5.969	5	8	213.098	0.6	0	54.3689	59.2516	46.2783	44.4974
41	0.78	6.47332	1.88	0.234397	43.6339	128.705	6.12592	3.3	8.3	0	0.6	0	68.8034	71.6206	55.7692	55.9657
42	1.38	6.13	2	0	0.07	0.12	6.32	4	7	64	0	0.6	19.375	20.5489	13.9583	15.0173
43	1.4	6.07598	1.88	0	58.8515	128.705	5.17587	5	8	170.304	0.6	0	57.2755	58.9381	43.9628	44.2375
44	1.4	6.08171	2	0	58.8515	128.705	5.969	5	8.3	245.193	0.6	0	51.4218	55.2344	41.7062	39.8292
45	0.01	7.51092	2	0	0	128.705	6.11	5	10	213.098	0.6	0	49.026	54.4583	41.2338	37.3748
46	1.05	6.45149	1.88458	0	59.9145	100.623	5.86737	3	7.9	0	0.577101	0	64.0449	66.8593	54.2135	52.9326
47	1.33	6.1378	2	0.0057799	57.8289	126.034	5.15111	4.9	8.3	212.968	0.601112	0.00462058	54.491	54.2115	36.9261	38.5471
48	1.4	6.08171	2	0	58.8515	128.705	5.969	5	8.3	245.193	0.6	0	55.8608	55.2344	38.0952	39.8292
49	0.78	6.47332	1.88	0.234397	43.6339	128.705	6.12592	3.3	8.3	0	0.6	0	68.0751	71.6206	58.4507	55.9657
50	1.07	6.40812	1.88	0	58.8515	101.104	5.969	5	10	245.193	0.6	0	52.2184	56.4492	45.0512	40.3491
51	1.17	6.22568	2	0.0935749	44.4307	144.756	5.63714	3.7	9.4	0	0.6	0	64.042	63.7098	48.0315	47.7685
52	1.39	6.09345	1.88	0	58.8515	128.705	5.969	5	8.3	245.193	0.6	0	64.8418	58.4839	38.1902	43.5534
53	0.36	7.07442	2	0.0130909	2.05815	155.424	6.52458	4.9	8.3	0	0.685681	0	65.493	65.8873	52.1127	50.6744
54	1.04	6.44404	1.88	0	58.8515	101.104	5.969	5	8	213.098	0.6	0	58.9899	59.2516	46.0606	44.4974
55	1.57	6.01509	1.90581	0	62.0401	138.6	5.80678	3.5	8.3	0	0.470931	0	64.0805	63.9072	52.0115	50.4946
56	0.75	6.73244	2	0	0.058274	0.08044	4.87074	4	5	330.128	0	0.6	12.4675	13.2973	9.09091	6.33446
57	0.44	7.07704	1.88	0	0	165.506	6.11	5	8	170.304	0.6	0	62.9851	61.3887	47.4627	46.4061
58	0.54	6.76707	1.86461	0.120851	43.4739	100.183	5.11207	3	8.3	211.354	0.67693	0	62.5418	62.5906	48.495	45.6533
59	1.77	5.71179	2	0	59.7689	156.217	5.50514	3	8.2	0	0.6	0	66.4804	63.8941	49.7207	49.393
60	0.78	6.69728	1.88	0	0.059878	0.08044	7.1675	4	5	0	0	0.6	37.0933	31.9889	26.6811	28.1201
61	0.26	7.00459	1.7682	0.327053	56.3222	74.9866	4.67079	2.7	7.7	0	0.57234	0.1527	68.0233	69.0635	58.4302	53.5357
62	0.57	6.68788	2	0.171096	46.179	100.203	5.11312	3	8.3	211.398	0.6	0.0750027	57.1101	56.3135	42.4312	39.3427
63	0	7.51153	2	0	0	129.733	6.15028	5	10	213.017	0.606318	0.000602715	61.7391	54.7781	35.6522	37.662
64	1.72	5.97265	1.81242	0	57.425	162.082	5.4909	5.1	9	214.159	0.553212	0	65.4028	59.5922	44.0758	44.7201
65	0.78	6.69728	1.88	0	0.059878	0.08044	7.1675	4	5	0	0	0.6	37.5904	31.9889	27.7108	28.1201
66	1.2	6.23925	2	0	42.9311	140.943	5.96463	5.1	9.5	0	0.670127	0	66.1905	62.7852	49.5238	47.3475
67	0.95	6.31797	1.86794	0.176408	43.6515	136.462	5.16411	3.1	8.3	211.731	0.601223	0.0590819	66.6667	61.0127	44.9074	44.6548
68	0.26	7.00459	1.7682	0.327053	56.3222	74.9866	4.67079	2.7	7.7	0	0.57234	0.1527	69.4872	69.0635	59.7436	53.5357
69	1.14	6.18091	2	0	40.7698	140.12	5.87229	3	8.3	0	0.73628	0.071698	70.1705	64.9946	51.4205	49.9018
70	0	7.51153	2	0	0	129.733	6.15028	5	10	213.017	0.606318	0.000602715	62.963	54.7781	36.7901	37.662
71	0.57	6.68788	2	0.171096	46.179	100.203	5.11312	3	8.3	211.398	0.6	0.0750027	58.1769	56.3135	45.0402	39.3427
72	1.65	5.8154	1.87976	0.0120923	65.6013	137.394	5.19677	3.1	8.3	213.07	0.601223	0	64.5688	59.7815	47.3193	44.4437
73	0.12	7.39576	1.88	0	0	0.138358	5.969	5	10	213.098	0.6	0	58.0122	47.7022	29.8174	32.4412
74	0.28	7.23489	1.88	0	0.01123	0.128705	6.70484	6	10	213.098	0.6	0	50.3497	47.887	38.6946	33.2965
75	1.49	5.97472	2	0.0111186	63.5629	127.431	5.97096	4.9	8.3	213.716	0.603869	0.00155185	64.1366	56.5079	42.315	41.2247
76	0.2	7.29115	2	0	1.1644	141.846	6.06119	5.7	10.6	212.25	0.637411	0	61.4987	54.1664	38.2429	36.706
77	0.69	6.84269	1.8939	0	56.9024	79.0927	5.19236	3	8.3	0	0.530492	0	65.7767	63.3242	55.3398	48.8849
78	0.33	7.18771	1.88	0	0	0.15525	5.51516	5	10	213.098	0.6	0	55.1724	45.6684	30.5419	30.4747
79	1.29	6.1181	2	0.012717	61.3954	115.4	6.2545	3.1	8.3	212.653	0.601223	0.066985	59.9469	57.013	48.5411	41.7999
80	1.86	5.61	1.88	0	0.07	0.15	6.3	4	7	63	0	0.6	28.1713	21.5704	20.2636	17.1391
81	1.45	6.00569	2	0	46.8187	154.129	5.98382	5.3	9.4	0	0.640099	0	67.0534	62.4144	52.6682	47.3601
82	1.29	6.1181	2	0.012717	61.3954	115.4	6.2545	3.1	8.3	212.653	0.601223	0.066985	60.2273	57.013	48.5795	41.7999
83	0.29	6.97476	1.85893	0.14294	42.2605	83.0956	6.5466	3.1	9	211.806	0.668712	0.036656	72.1311	64.5189	50.1639	47.7812
84	0.54	6.79962	2	0.128867	42.6037	100.644	5.13562	3	9.4	212.328	0.633969	0	67.5355	57.2674	39.5735	39.2953
85	0.75	6.53922	1.86783	0.1559	43.6489	118.239	6.48419	5.8	8.8	211.718	0.660868	0	67.2606	63.3167	54.1203	47.0749
86	0	7.51153	2	0	0	129.733	6.15028	5	10	213.017	0.606318	0.000602715	61.8911	54.7781	41.5473	37.662
87	0.82	6.49124	1.86536	0.108835	58.4066	92.384	5.11411	3.3	8.8	0	0.6	0.0731948	68.1055	64.5553	57.0743	49.4063
88	0.41	7.08144	2	0	43.8786	79.6361	5.17587	3	8	213.098	0.6	0	57.3643	55.4917	48.8372	39.2445
89	1.23	6.11798	2	0.102451	45.4972	147.994	5.9892	3	8.3	213.54	0.652414	0	64.8	61.0507	52.8	44.4952
90	1.14	6.18091	2	0	40.7698	140.12	5.87229	3	8.3	0	0.73628	0.071698	71.608	64.9946	55.5276	49.9018
91	1.41	6.07331	1.88	0	0.058852	0.128705	6.11	5	8	170.304	0.6	0	51.8868	45.4049	39.1509	33.2543
92	1.7	5.71248	1.88705	0	59.2572	150.385	6.20469	3.1	8.8	0	0.751528	0.067119	74.1848	69.4053	62.5	54.7733
93	1.23	6.11798	2	0.102451	45.4972	147.994	5.9892	3	8.3	213.54	0.652414	0	67.1827	61.0507	51.3932	44.4952
94	1.39	6.09345	1.88	0	58.8515	128.705	5.969	5	8.3	245.193	0.6	0	71.4524	58.4839	43.9065	43.5534
95	0.86	6.63347	1.88	0	0.044139	0.115834	6.298	6	6	63	0	0.6	33.8462	24.8454	24.6154	20.1044
96	0.27	7.00776	1.86732	0.166392	43.637	81.9156	5.19248	3.1	8.4	211.661	0.60166	0.0617393	66.5816	59.8997	50.5102	43.2469
97	1.42	6.06	2	0	0.06	0.13	6.11	5	10	213	0.6	0	41.9725	39.1752	36.6972	25.1131
98	0.41	7.08144	2	0	43.8786	79.6361	5.17587	3	8	213.098	0.6	0	58.8235	55.4917	50.4202	39.2445
99	1.4	6.08171	2	0	58.8515	128.705	5.969	5	8.3	245.193	0.6	0	64.1084	55.2344	46.9526	39.8292
100	1.4	6.08171	2	0	58.8515	128.705	5.969	5	8	245.193	0.6	0	60.7955	55.489	51.4205	40.2685
