# Supplementary material for: Optimizing Bull Semen Cryopreservation Media Using Multivariate Statistics Approaches
Source: Animals (Basel). 2023 Mar 17;13(6):1077. doi: 10.3390/ani13061077 (PMC10044293; doi:10.3390/ani13061077)
Supplement: Supplementary file 1 [file animals-13-01077-s001.zip › Data For I-optimal analysis.xlsx]

## Sheet: Sheet1
Run	Water (mL)	Tris (mL)	Egg Yolk (mL)	Milk (mL)	Fructose (mg)	Trehalose (mg)	CLC (mg)	Glutathoine (uL)	Melatonin (uL)	NGF (ng)	Glycerol (mL)	Ethylene Glycol (mL)	Average of Tot Mot %	Average of Prog Mot %
1	1.03	6.46467	1.88	0	43.8786	128.705	5.17587	5	7	221.122	0.6	0	52.6423	42.4072
2	1.03	6.44125	1.87935	0.0132017	44.8119	128.66	6.12379	5.2	8.3	214.105	0.6	0.00326204	56.3256	39.8191
3	0.87	6.43366	2	0.185351	44.8274	128.705	5.45569	5.2	8.3	214.179	0.6	0	53.5724	35.9635
4	0.33	7.18771	1.88	0	0	0.15525	5.51516	5	10	213.098	0.6	0	45.3035	23.9926
5	0.33	6.89056	2	0.222304	43.6489	90.3262	5.16379	3.1	8.3	211.718	0.660868	0	67.5644	52.4826
6	1.05	6.43683	2	0	42.8318	132.325	5.15425	5	8.5	214.657	0.6	0	49.8957	37.1643
7	1.05	6.45149	1.88458	0	59.9145	100.623	5.86737	3	7.9	0	0.577101	0	65.2315	54.2421
8	1.05	6.42893	1.88	0	58.8515	101.104	5.969	5	10	245.193	0.6	0	50.6127	39.6728
9	1.05	6.36474	1.86305	0	59.2299	99.9389	6.41667	3.7	8.4	0	0.643257	0.0415149	66.8744	54.6346
10	1.61	5.81823	2	0.0120922	59.8753	142.844	5.16962	5.7	9.2	211.957	0.650328	0	47.063	31.5046
11	0.95	6.31797	1.86794	0.176408	43.6515	136.462	5.16411	3.1	8.3	211.731	0.601223	0.0590819	59.9676	42.4939
12	0.95	6.43451	2	0.0979037	45.2162	127.452	5.97195	3.8	8.3	213.751	0.603869	0	56.3219	31.6496
13	1.62	5.86	1.89	0	0.09	0.08	4.74	4	10	121	0	0.6	8.50669	6.41724
14	1.68	5.41682	1.79188	0	0.097836	0.06977	5.82359	5	8	203	0.19375	0.846875	0.665741	0
15	1.42	6.05807	2	0	59.6039	129.084	5.97675	5	8	214.944	0.6	0	47.7554	36.6835
16	1.42	6.06	2	0	0.06	0.13	6.11	5	10	213	0.6	0	37.8879	28.4726
17	1.42	6.05796	1.88	0	0.058852	0.129308	5.48872	7	8	53.2745	0.6	0	43.7265	34.6503
18	1.42	6.06111	2	0	0.058852	0.128705	5.969	5	8	245	0.6	0	48.7459	32.7882
19	0.84	6.62638	2	0	42.7027	114.473	5.44434	3	9.4	212.456	0.628332	0	56.897	31.137
20	0.28	7.23489	1.88	0	0.01123	0.128705	6.70484	6	10	213.098	0.6	0	45.4728	34.366
21	0.28	6.99478	2	0.166083	43.637	81.9156	5.19248	3.1	8.4	211.661	0.60166	0.0617393	63.5316	34.0762
22	0.69	6.79889	1.88	0	43.8786	102.805	5.17587	3	8	213.098	0.6	0	53.4304	44.3931
23	0.69	6.84269	1.8939	0	56.9024	79.0927	5.19236	3	8.3	0	0.530492	0	63.7804	48.3673
24	0.4	7.09318	1.88	0	4.38786	79.6361	5.17587	3	8	213.098	0.6	0	49.7582	32.4971
25	0.4	7.08668	1.88	0	44.1386	79.6361	5.17587	3	8	213.098	0.6	0	57.2472	44.4105
26	0.42	7.05494	1.87976	0.0146405	43.9224	82.4611	5.19677	3	8	213.07	0.601223	0	58.8658	40.437
27	0.42	7.05481	1.87976	0.0146403	43.9276	82.4611	5.19677	3.1	8.3	213.07	0.601223	0	61.8921	42.9585
28	1.38	6.13	2	0	0.07	0.12	6.32	4	7	64	0	0.6	10.7762	8.33523
29	0.12	7.39576	1.88	0	0	0.138358	5.969	5	10	213.098	0.6	0	46.8645	28.2142
30	1.06	6.417	2	0	58.8515	101.104	5.969	5	10	245.193	0.6	0	48.2167	38.1127
31	1.06	6.42925	2	0	43.2434	131.831	6.00802	5.1	8.4	214.518	0.60161	0.000632108	61.6678	37.2899
32	1.51	5.94853	2	0	0.088017	0.079636	5.87647	3	10	63.2635	0.6	0	35.972	27.9092
33	1	6.48225	1.88	0	56.5022	102.914	5.09717	5	8	213.098	0.6	0	55.1292	43.8909
34	0.82	6.49124	1.86536	0.108835	58.4066	92.384	5.11411	3.3	8.8	0	0.6	0.0731948	64.5191	51.2663
35	0.54	6.76707	1.86461	0.120851	43.4739	100.183	5.11207	3	8.3	211.354	0.67693	0	60.3769	40.07
36	0.54	6.79962	2	0.128867	42.6037	100.644	5.13562	3	9.4	212.328	0.633969	0	59.469	30.8407
37	0.29	6.97476	1.85893	0.14294	42.2605	83.0956	6.5466	3.1	9	211.806	0.668712	0.036656	61.562	44.1301
38	1.14	6.18091	2	0	40.7698	140.12	5.87229	3	8.3	0	0.73628	0.071698	63.897	48.7608
39	1.49	5.97472	2	0.0111186	63.5629	127.431	5.97096	4.9	8.3	213.716	0.603869	0.00155185	53.8444	39.6051
40	0.16	7.34056	1.87976	0.0151726	0.439527	144.261	6.39602	5.4	9.4	213.07	0.601223	0	56.1498	38.7213
41	0.6	6.73	2	0	0.05	0.08	5.98	7	10	156	0.2	0.6	5.05747	4.5977
42	0.06	7.45025	2	0	3.1636	129.689	6.14818	5	8.3	212.945	0.609525	0.000602715	54.8499	31.3873
43	0	7.51534	2	0	0	129.988	6.10439	5	10	213.098	0.6	0	48.14	39.5431
44	0	7.52318	1.88	0	0	128.705	6.11	5	10	213.098	0.6	0	51.6533	41.7491
45	0	7.52318	1.88	0	0	0.128705	6.11	5	10	213.098	0.6	0	47.9014	39.5145
46	0	7.52237	2	0	0.251227	130.545	6.13822	5	8	213.098	0.6	0	52.2589	41.5023
47	0	7.51153	2	0	0	129.733	6.15028	5	10	213.017	0.606318	0.000602715	57.6964	37.4804
48	0.44	7.07704	1.88	0	0	165.506	6.11	5	8	170.304	0.6	0	57.1642	45.0746
49	0.99	6.49614	1.88	0	42.8318	128.704	5.15425	5	8	213.098	0.6	0	55.1917	41.7311
50	1.77	5.71179	2	0	59.7689	156.217	5.50514	3	8.2	0	0.6	0	61.4979	44.5443
51	1.45	6.15434	1.61175	0	49.7432	155.252	6.20854	3.2	8.3	0	0.681926	0.070409	69.2323	59.6909
52	1.45	6.00569	2	0	46.8187	154.129	5.98382	5.3	9.4	0	0.640099	0	66.124	47.4927
53	0.65	6.83618	2	0	42.8318	101.009	5.15425	3	8	213.098	0.6	0	58.4392	47.538
54	1.4	6.07598	1.88	0	58.8515	128.705	5.17587	5	8	170.304	0.6	0	53.779	43.0266
55	1.4	6.08171	2	0	58.8515	128.705	5.969	5	8.3	245.193	0.6	0	56.9417	42.7825
56	1.4	6.08171	2	0	58.8515	128.705	5.969	5	8	245.193	0.6	0	57.3183	45.8643
57	1.43	5.85535	1.87976	0.188592	61.6306	142.062	5.19677	5.3	8.3	213.07	0.601223	0	63.1224	37.3608
58	1.3	6.05955	1.88	0.124089	59.7689	129.628	5.70569	3	8.3	0	0.6	0	65.2936	53.871
59	2.67	4.75	1.88	0	0.14	0.08	4.7	4	8	121	0	0.6	18.0136	12.4689
60	0.58	6.90262	1.88	0	0.051007	0.079636	5.17587	3	8	10.481	0.6	0	46.8538	35.0904
61	2.64	4.78179	2	0	0.136864	0.079636	4.7	4	5	121	0	0.6	7.28745	3.64372
62	0.57	6.92198	1.80828	0.0899491	42.6928	104.854	6.82136	3.7	8.3	0	0.705573	0	70.4568	55.4286
63	0.57	6.68788	2	0.171096	46.179	100.203	5.11312	3	8.3	211.398	0.6	0.0750027	58.0428	41.149
64	0.41	7.08075	1.88	0	43.8786	79.6361	5.17587	3	8	213.098	0.6	0	50.3165	42.7215
65	0.41	7.08067	1.88	0	0.043882	0.079636	5.17587	3	8	213	0.6	0	57.031	39.8495
66	0.41	7.08144	2	0	43.8786	79.6361	5.17587	3	8	213.098	0.6	0	58.0939	49.6287
67	1.29	6.17966	1.87923	0.0114811	45.7391	147.418	5.97195	4.9	8.3	0	0.603869	0	64.5426	49.0055
68	1.29	6.1181	2	0.012717	61.3954	115.4	6.2545	3.1	8.3	212.653	0.601223	0.066985	61.6705	48.0753
69	0.64	6.84792	1.88	0	42.8318	101.009	5.15425	3	8.3	213.098	0.6	0	59.9624	38.0307
70	1.39	6.09345	1.88	0	58.8515	128.705	5.969	5	8.3	245.193	0.6	0	65.5044	41.9414
71	1.39	6.09345	1.88	0	58.8515	128.705	5.969	5	8	245.193	0.6	0	55.9162	44.8804
72	0.94	6.66165	1.72258	0	42.1306	128.242	5.54818	5.1	9.2	212.037	0.646807	0	66.7151	50.9898
73	1.75	5.63417	1.8572	0	59.0441	154.939	5.09175	2.6	9.3	0	0.683209	0.0307799	63.7383	55.0168
74	1.31	5.9785	2	0.0811186	43.3661	155.252	6.20854	3.2	8.3	0	0.681926	0.0704094	64.8578	52.4911
75	1.04	6.45161	2	0	44.1386	128.71	5.17587	5	8	213.098	0.6	0	52.6433	42.0196
76	1.04	6.44404	1.88	0	58.8515	101.104	5.969	5	8	213.098	0.6	0	54.7684	43.2664
77	1.04	6.4533	2	0	43.8786	128.884	6.08541	5	8	213.098	0.6	0	53.0013	37.8687
78	0.43	7.04305	2	0.0146159	43.9276	82.4611	5.19677	3.1	8.3	213.07	0.601223	0	54.9676	36.6224
79	1.27	6.0954	1.88	0.10971	58.8515	128.705	5.21746	2.9	8.3	212.835	0.6	0	61.5686	38.2813
80	1.2	6.23925	2	0	42.9311	140.943	5.96463	5.1	9.5	0	0.670127	0	65.1095	45.21
81	1.22	6.2544	1.88	0.0128178	44.0055	144.756	6.12592	5.2	8.8	214.179	0.6	0	56.4904	40.3846
82	0.83	6.4482	2	0.14917	61.164	90.3262	5.68189	3.1	8.6	211.718	0.660868	0	61.4178	44.8659
83	1.17	6.31533	1.88	0.00723759	44.8143	138.83	6.08541	6.2	8.3	213.098	0.6	0	56.5684	39.4102
84	1.17	6.22568	2	0.0935749	44.4307	144.756	5.63714	3.7	9.4	0	0.6	0	65.0928	52.0511
85	0.27	7.04454	2	0.152168	0.566844	161.905	6.80165	5.5	9.1	211.739	0.601223	0.0587431	55.4185	39.1489
86	0.27	7.00776	1.86732	0.166392	43.637	81.9156	5.19248	3.1	8.4	211.661	0.60166	0.0617393	68.3067	51.9298
87	0.46	6.7618	1.86856	0.218203	46.2473	94.8235	5.87786	3.7	10.1	211.801	0.657219	0	54.4284	41.9519
88	1.07	6.40812	1.88	0	58.8515	101.104	5.969	5	10	245.193	0.6	0	57.1097	46.4453
89	0.78	6.47332	1.88	0.234397	43.6339	128.705	6.12592	3.3	8.3	0	0.6	0	69.4101	56.9129
90	0.78	6.69728	1.88	0	0.059878	0.08044	7.1675	4	5	0	0	0.6	39.4306	28.3986
91	1.41	6.0727	1.88	0	0.058852	0.128705	6.11	5	8	213.098	0.6	0	50.532	29.1061
92	1.41	6.07331	1.88	0	0.058852	0.128705	6.11	5	8	170.304	0.6	0	49.2007	30.3968
93	0.53	6.88741	2	0.0142974	46.9856	83.4278	5.17727	3.1	8.3	212.653	0.601223	0.0669855	62.9846	32.7621
94	1.47	5.98656	1.87892	0.0111406	63.5629	127.431	5.97096	4.9	8.3	213.716	0.603869	0.00155185	60.4855	43.8882
95	1.52	5.86005	2	0.0946203	59.7689	143.291	6.50046	3	9.3	0	0.6	0	63.4293	53.9931
96	1.23	6.11798	2	0.102451	45.4972	147.994	5.9892	3	8.3	213.54	0.652414	0	62.8266	49.5145
97	1.7	5.71248	1.88705	0	59.2572	150.385	6.20469	3.1	8.8	0	0.751528	0.067119	67.9494	56.8427
98	1.7	5.73245	1.87269	0.0106677	63.3522	144.395	5.95117	5.6	9.4	0	0.636563	0	66.1056	50.4046
99	1.33	6.1378	2	0.0057799	57.8289	126.034	5.15111	4.9	8.3	212.968	0.601112	0.00462058	58.131	41.4406
100	1.72	5.97265	1.81242	0	57.425	162.082	5.4909	5.1	9	214.159	0.553212	0	65.3444	50.9501
101	0.34	7.17687	2	0	0	155.25	6.81059	5	10	213.098	0.6	0	58.0459	45.6616
102	1.6	5.87585	2	0	59.7689	143.291	5.15425	3	8.3	0	0.6	0	70.5552	52.0563
103	0.36	7.07442	2	0.0130909	2.05815	155.424	6.52458	4.9	8.3	0	0.685681	0	67.2994	53.697
104	0.67	6.82057	1.88	0	45.0548	98.1971	5.84131	5	8.8	245.193	0.6	0	61.9776	46.9324
105	0.25	6.97474	1.86869	0.216216	45.2104	81.9755	5.16617	3.1	8.3	211.816	0.601223	0.0553495	67.8135	40.6284
106	0.22	7.28199	1.87784	0.00589388	0.0913201	147.651	6.78297	5.6	10.5	212.853	0.610792	0	60.3798	41.0939
107	1.15	6.12817	1.85791	0.124666	44.376	144.056	5.64723	5.2	10.4	211.663	0.710433	0	61.5736	39.0442
108	0.72	6.58966	1.87276	0.152038	43.802	116.461	5.94601	5	8.3	244.249	0.6	0.0361975	70.2168	41.6403
109	0.18	7.32445	1.88	0.0149505	0.167512	144.756	6.12592	5.2	10.9	214.179	0.6	0	63.424	51.8197
110	0.75	6.53922	1.86783	0.1559	43.6489	118.239	6.48419	5.8	8.8	211.718	0.660868	0	66.4783	53.631
111	0.75	6.73244	2	0	0.058274	0.08044	4.87074	4	5	330.128	0	0.6	12.4675	9.09091
112	2.13	5.34844	2	0	0.058852	0.184812	5.969	5	8	245.193	0.6	0	36.5853	27.5794
113	1.65	5.8154	1.87976	0.0120923	65.6013	137.394	5.19677	3.1	8.3	213.07	0.601223	0	67.3819	50.8747
114	1.13	6.3215	2	0.0109255	62.8305	100.962	5.96063	5.23	8.33	214.848	0.605114	0.00806889	56.015	42.8379
115	1.57	6.01509	1.90581	0	62.0401	138.6	5.80678	3.5	8.3	0	0.470931	0	67.3851	57.9023
116	0.01	7.51092	2	0	0	128.705	6.11	5	10	213.098	0.6	0	56.2053	45.6938
117	0.86	6.63347	1.88	0	0.044139	0.115834	6.298	6	6	63	0	0.6	39.6307	28.8866
118	3.75	3.68	2	0	0.14	0.17	6.44	4	5	121	0	0.6	26.1261	17.8378
119	1.97	5.49239	2	0.010221	63.5734	162.262	5.97195	5.5	11.7	213.751	0.603869	0	54.1096	31.9635
120	0.26	7.00459	1.7682	0.327053	56.3222	74.9866	4.67079	2.7	7.7	0	0.57234	0.1527	68.7552	59.0869
121	0.2	7.29115	2	0	1.1644	141.846	6.06119	5.7	10.6	212.25	0.637411	0	61.4987	38.2429
122	1.86	5.61	1.88	0	0.07	0.15	6.3	4	7	63	0	0.6	28.1713	20.2636
