# Supplementary material for: Optimizing Bull Semen Cryopreservation Media Using Multivariate Statistics Approaches
Source: Animals (Basel). 2023 Mar 17;13(6):1077. doi: 10.3390/ani13061077 (PMC10044293; doi:10.3390/ani13061077)
Supplement: Supplementary file 1 [file animals-13-01077-s001.zip › Data for PM by Monte Carlo.xlsx]

## Sheet: Sheet2_HID
1	-4	#NAME?
2	-4	#NAME?
3	-4	#NAME?
4	-4	#NAME?
5	-4	#NAME?
6	-4	#NAME?
7	-4	#NAME?
8	-4	#NAME?
9	-4	#NAME?
10	-4	#NAME?
11	-4	#NAME?
12	-4	#NAME?
13	-4	#NAME?
14	-4	#NAME?
15	-4	#NAME?
16	-4	#NAME?
17	-4	#NAME?
18	-4	#NAME?
19	-4	#NAME?
20	-4	#NAME?
21	-4	#NAME?
22	-4	#NAME?
23	-4	#NAME?
24	-4	#NAME?
25	-4	#NAME?
26	-4	#NAME?
27	-4	#NAME?
28	-4	#NAME?
29	-4	#NAME?
30	-4	#NAME?
31	-4	#NAME?
32	-4	#NAME?
33	-4	#NAME?
34	-4	#NAME?
35	-4	#NAME?
36	-4	#NAME?
37	-4	#NAME?
38	-4	#NAME?
39	-4	#NAME?
40	-4	#NAME?
41	-4	#NAME?
42	-4	#NAME?
43	-4	#NAME?
44	-4	#NAME?
45	-4	#NAME?
46	-4	#NAME?
47	-4	#NAME?
48	-4	#NAME?
49	-4	#NAME?
50	-4	#NAME?
51	-4	#NAME?
52	-4	#NAME?
53	-4	#NAME?
54	-4	#NAME?
55	-4	#NAME?
56	-4	#NAME?
57	-4	#NAME?
58	-4	#NAME?
59	-4	#NAME?
60	-4	#NAME?
61	-4	#NAME?
62	-4	#NAME?
63	-4	#NAME?
64	-4	#NAME?
65	-4	#NAME?
66	-4	#NAME?
67	-4	#NAME?
68	-4	#NAME?
69	-4	#NAME?
70	-4	#NAME?
71	-4	#NAME?
72	-4	#NAME?
73	-4	#NAME?
74	-4	#NAME?
75	-4	#NAME?
76	-4	#NAME?
77	-4	#NAME?
78	-4	#NAME?
79	-4	#NAME?
80	-4	#NAME?
81	-4	#NAME?
82	-4	#NAME?
83	-4	#NAME?
84	-4	#NAME?
85	-4	#NAME?
86	-4	#NAME?
87	-4	#NAME?
88	-4	#NAME?
89	-4	#NAME?
90	-4	#NAME?
91	-4	#NAME?
92	-4	#NAME?
93	-4	#NAME?
94	-4	#NAME?
95	-4	#NAME?
96	-4	#NAME?
97	-4	#NAME?
98	-4	#NAME?
99	-4	#NAME?
100	-4	#NAME?

## Sheet: Sheet4_HID
1	80	#NAME?
2	80	#NAME?
3	80	#NAME?
4	80	#NAME?
5	80	#NAME?
6	80	#NAME?
7	80	#NAME?
8	80	#NAME?
9	80	#NAME?
10	80	#NAME?
11	80	#NAME?
12	80	#NAME?
13	80	#NAME?
14	80	#NAME?
15	80	#NAME?
16	80	#NAME?
17	80	#NAME?
18	80	#NAME?
19	80	#NAME?
20	80	#NAME?
21	80	#NAME?
22	80	#NAME?
23	80	#NAME?
24	80	#NAME?
25	80	#NAME?
26	80	#NAME?
27	80	#NAME?
28	80	#NAME?
29	80	#NAME?
30	80	#NAME?
31	80	#NAME?
32	80	#NAME?
33	80	#NAME?
34	80	#NAME?
35	80	#NAME?
36	80	#NAME?
37	80	#NAME?
38	80	#NAME?
39	80	#NAME?
40	80	#NAME?
41	80	#NAME?
42	80	#NAME?
43	80	#NAME?
44	80	#NAME?
45	80	#NAME?
46	80	#NAME?
47	80	#NAME?
48	80	#NAME?
49	80	#NAME?
50	80	#NAME?
51	80	#NAME?
52	80	#NAME?
53	80	#NAME?
54	80	#NAME?
55	80	#NAME?
56	80	#NAME?
57	80	#NAME?
58	80	#NAME?
59	80	#NAME?
60	80	#NAME?
61	80	#NAME?
62	80	#NAME?
63	80	#NAME?
64	80	#NAME?
65	80	#NAME?
66	80	#NAME?
67	80	#NAME?
68	80	#NAME?
69	80	#NAME?
70	80	#NAME?
71	80	#NAME?
72	80	#NAME?
73	80	#NAME?
74	80	#NAME?
75	80	#NAME?
76	80	#NAME?
77	80	#NAME?
78	80	#NAME?
79	80	#NAME?
80	80	#NAME?
81	80	#NAME?
82	80	#NAME?
83	80	#NAME?
84	80	#NAME?
85	80	#NAME?
86	80	#NAME?
87	80	#NAME?
88	80	#NAME?
89	80	#NAME?
90	80	#NAME?
91	80	#NAME?
92	80	#NAME?
93	80	#NAME?
94	80	#NAME?
95	80	#NAME?
96	80	#NAME?
97	80	#NAME?
98	80	#NAME?
99	80	#NAME?
100	80	#NAME?

## Sheet: Sheet6_HID
1	-4	#NAME?
2	-4	#NAME?
3	-4	#NAME?
4	-4	#NAME?
5	-4	#NAME?
6	-4	#NAME?
7	-4	#NAME?
8	-4	#NAME?
9	-4	#NAME?
10	-4	#NAME?
11	-4	#NAME?
12	-4	#NAME?
13	-4	#NAME?
14	-4	#NAME?
15	-4	#NAME?
16	-4	#NAME?
17	-4	#NAME?
18	-4	#NAME?
19	-4	#NAME?
20	-4	#NAME?
21	-4	#NAME?
22	-4	#NAME?
23	-4	#NAME?
24	-4	#NAME?
25	-4	#NAME?
26	-4	#NAME?
27	-4	#NAME?
28	-4	#NAME?
29	-4	#NAME?
30	-4	#NAME?
31	-4	#NAME?
32	-4	#NAME?
33	-4	#NAME?
34	-4	#NAME?
35	-4	#NAME?
36	-4	#NAME?
37	-4	#NAME?
38	-4	#NAME?
39	-4	#NAME?
40	-4	#NAME?
41	-4	#NAME?
42	-4	#NAME?
43	-4	#NAME?
44	-4	#NAME?
45	-4	#NAME?
46	-4	#NAME?
47	-4	#NAME?
48	-4	#NAME?
49	-4	#NAME?
50	-4	#NAME?
51	-4	#NAME?
52	-4	#NAME?
53	-4	#NAME?
54	-4	#NAME?
55	-4	#NAME?
56	-4	#NAME?
57	-4	#NAME?
58	-4	#NAME?
59	-4	#NAME?
60	-4	#NAME?
61	-4	#NAME?
62	-4	#NAME?
63	-4	#NAME?
64	-4	#NAME?
65	-4	#NAME?
66	-4	#NAME?
67	-4	#NAME?
68	-4	#NAME?
69	-4	#NAME?
70	-4	#NAME?
71	-4	#NAME?
72	-4	#NAME?
73	-4	#NAME?
74	-4	#NAME?
75	-4	#NAME?
76	-4	#NAME?
77	-4	#NAME?
78	-4	#NAME?
79	-4	#NAME?
80	-4	#NAME?
81	-4	#NAME?
82	-4	#NAME?
83	-4	#NAME?
84	-4	#NAME?
85	-4	#NAME?
86	-4	#NAME?
87	-4	#NAME?
88	-4	#NAME?
89	-4	#NAME?
90	-4	#NAME?
91	-4	#NAME?
92	-4	#NAME?
93	-4	#NAME?
94	-4	#NAME?
95	-4	#NAME?
96	-4	#NAME?
97	-4	#NAME?
98	-4	#NAME?
99	-4	#NAME?
100	-4	#NAME?

## Sheet: Sheet8_HID
1	80	#NAME?
2	80	#NAME?
3	80	#NAME?
4	80	#NAME?
5	80	#NAME?
6	80	#NAME?
7	80	#NAME?
8	80	#NAME?
9	80	#NAME?
10	80	#NAME?
11	80	#NAME?
12	80	#NAME?
13	80	#NAME?
14	80	#NAME?
15	80	#NAME?
16	80	#NAME?
17	80	#NAME?
18	80	#NAME?
19	80	#NAME?
20	80	#NAME?
21	80	#NAME?
22	80	#NAME?
23	80	#NAME?
24	80	#NAME?
25	80	#NAME?
26	80	#NAME?
27	80	#NAME?
28	80	#NAME?
29	80	#NAME?
30	80	#NAME?
31	80	#NAME?
32	80	#NAME?
33	80	#NAME?
34	80	#NAME?
35	80	#NAME?
36	80	#NAME?
37	80	#NAME?
38	80	#NAME?
39	80	#NAME?
40	80	#NAME?
41	80	#NAME?
42	80	#NAME?
43	80	#NAME?
44	80	#NAME?
45	80	#NAME?
46	80	#NAME?
47	80	#NAME?
48	80	#NAME?
49	80	#NAME?
50	80	#NAME?
51	80	#NAME?
52	80	#NAME?
53	80	#NAME?
54	80	#NAME?
55	80	#NAME?
56	80	#NAME?
57	80	#NAME?
58	80	#NAME?
59	80	#NAME?
60	80	#NAME?
61	80	#NAME?
62	80	#NAME?
63	80	#NAME?
64	80	#NAME?
65	80	#NAME?
66	80	#NAME?
67	80	#NAME?
68	80	#NAME?
69	80	#NAME?
70	80	#NAME?
71	80	#NAME?
72	80	#NAME?
73	80	#NAME?
74	80	#NAME?
75	80	#NAME?
76	80	#NAME?
77	80	#NAME?
78	80	#NAME?
79	80	#NAME?
80	80	#NAME?
81	80	#NAME?
82	80	#NAME?
83	80	#NAME?
84	80	#NAME?
85	80	#NAME?
86	80	#NAME?
87	80	#NAME?
88	80	#NAME?
89	80	#NAME?
90	80	#NAME?
91	80	#NAME?
92	80	#NAME?
93	80	#NAME?
94	80	#NAME?
95	80	#NAME?
96	80	#NAME?
97	80	#NAME?
98	80	#NAME?
99	80	#NAME?
100	80	#NAME?

## Sheet: Sheet10_HID
1	-40	#NAME?
2	-40	#NAME?
3	-40	#NAME?
4	-40	#NAME?
5	-40	#NAME?
6	-40	#NAME?
7	-40	#NAME?
8	-40	#NAME?
9	-40	#NAME?
10	-40	#NAME?
11	-40	#NAME?
12	-40	#NAME?
13	-40	#NAME?
14	-40	#NAME?
15	-40	#NAME?
16	-40	#NAME?
17	-40	#NAME?
18	-40	#NAME?
19	-40	#NAME?
20	-40	#NAME?
21	-40	#NAME?
22	-40	#NAME?
23	-40	#NAME?
24	-40	#NAME?
25	-40	#NAME?
26	-40	#NAME?
27	-40	#NAME?
28	-40	#NAME?
29	-40	#NAME?
30	-40	#NAME?
31	-40	#NAME?
32	-40	#NAME?
33	-40	#NAME?
34	-40	#NAME?
35	-40	#NAME?
36	-40	#NAME?
37	-40	#NAME?
38	-40	#NAME?
39	-40	#NAME?
40	-40	#NAME?
41	-40	#NAME?
42	-40	#NAME?
43	-40	#NAME?
44	-40	#NAME?
45	-40	#NAME?
46	-40	#NAME?
47	-40	#NAME?
48	-40	#NAME?
49	-40	#NAME?
50	-40	#NAME?
51	-40	#NAME?
52	-40	#NAME?
53	-40	#NAME?
54	-40	#NAME?
55	-40	#NAME?
56	-40	#NAME?
57	-40	#NAME?
58	-40	#NAME?
59	-40	#NAME?
60	-40	#NAME?
61	-40	#NAME?
62	-40	#NAME?
63	-40	#NAME?
64	-40	#NAME?
65	-40	#NAME?
66	-40	#NAME?
67	-40	#NAME?
68	-40	#NAME?
69	-40	#NAME?
70	-40	#NAME?
71	-40	#NAME?
72	-40	#NAME?
73	-40	#NAME?
74	-40	#NAME?
75	-40	#NAME?
76	-40	#NAME?
77	-40	#NAME?
78	-40	#NAME?
79	-40	#NAME?
80	-40	#NAME?
81	-40	#NAME?
82	-40	#NAME?
83	-40	#NAME?
84	-40	#NAME?
85	-40	#NAME?
86	-40	#NAME?
87	-40	#NAME?
88	-40	#NAME?
89	-40	#NAME?
90	-40	#NAME?
91	-40	#NAME?
92	-40	#NAME?
93	-40	#NAME?
94	-40	#NAME?
95	-40	#NAME?
96	-40	#NAME?
97	-40	#NAME?
98	-40	#NAME?
99	-40	#NAME?
100	-40	#NAME?

## Sheet: Sheet12_HID
1	-39.1	#NAME?
2	-39.1	#NAME?
3	-39.1	#NAME?
4	-39.1	#NAME?
5	-39.1	#NAME?
6	-39.1	#NAME?
7	-39.1	#NAME?
8	-39.1	#NAME?
9	-39.1	#NAME?
10	-39.1	#NAME?
11	-39.1	#NAME?
12	-39.1	#NAME?
13	-39.1	#NAME?
14	-39.1	#NAME?
15	-39.1	#NAME?
16	-39.1	#NAME?
17	-39.1	#NAME?
18	-39.1	#NAME?
19	-39.1	#NAME?
20	-39.1	#NAME?
21	-39.1	#NAME?
22	-39.1	#NAME?
23	-39.1	#NAME?
24	-39.1	#NAME?
25	-39.1	#NAME?
26	-39.1	#NAME?
27	-39.1	#NAME?
28	-39.1	#NAME?
29	-39.1	#NAME?
30	-39.1	#NAME?
31	-39.1	#NAME?
32	-39.1	#NAME?
33	-39.1	#NAME?
34	-39.1	#NAME?
35	-39.1	#NAME?
36	-39.1	#NAME?
37	-39.1	#NAME?
38	-39.1	#NAME?
39	-39.1	#NAME?
40	-39.1	#NAME?
41	-39.1	#NAME?
42	-39.1	#NAME?
43	-39.1	#NAME?
44	-39.1	#NAME?
45	-39.1	#NAME?
46	-39.1	#NAME?
47	-39.1	#NAME?
48	-39.1	#NAME?
49	-39.1	#NAME?
50	-39.1	#NAME?
51	-39.1	#NAME?
52	-39.1	#NAME?
53	-39.1	#NAME?
54	-39.1	#NAME?
55	-39.1	#NAME?
56	-39.1	#NAME?
57	-39.1	#NAME?
58	-39.1	#NAME?
59	-39.1	#NAME?
60	-39.1	#NAME?
61	-39.1	#NAME?
62	-39.1	#NAME?
63	-39.1	#NAME?
64	-39.1	#NAME?
65	-39.1	#NAME?
66	-39.1	#NAME?
67	-39.1	#NAME?
68	-39.1	#NAME?
69	-39.1	#NAME?
70	-39.1	#NAME?
71	-39.1	#NAME?
72	-39.1	#NAME?
73	-39.1	#NAME?
74	-39.1	#NAME?
75	-39.1	#NAME?
76	-39.1	#NAME?
77	-39.1	#NAME?
78	-39.1	#NAME?
79	-39.1	#NAME?
80	-39.1	#NAME?
81	-39.1	#NAME?
82	-39.1	#NAME?
83	-39.1	#NAME?
84	-39.1	#NAME?
85	-39.1	#NAME?
86	-39.1	#NAME?
87	-39.1	#NAME?
88	-39.1	#NAME?
89	-39.1	#NAME?
90	-39.1	#NAME?
91	-39.1	#NAME?
92	-39.1	#NAME?
93	-39.1	#NAME?
94	-39.1	#NAME?
95	-39.1	#NAME?
96	-39.1	#NAME?
97	-39.1	#NAME?
98	-39.1	#NAME?
99	-39.1	#NAME?
100	-39.1	#NAME?

## Sheet: Sheet14_HID
1	-39.03	#NAME?
2	-39.03	#NAME?
3	-39.03	#NAME?
4	-39.03	#NAME?
5	-39.03	#NAME?
6	-39.03	#NAME?
7	-39.03	#NAME?
8	-39.03	#NAME?
9	-39.03	#NAME?
10	-39.03	#NAME?
11	-39.03	#NAME?
12	-39.03	#NAME?
13	-39.03	#NAME?
14	-39.03	#NAME?
15	-39.03	#NAME?
16	-39.03	#NAME?
17	-39.03	#NAME?
18	-39.03	#NAME?
19	-39.03	#NAME?
20	-39.03	#NAME?
21	-39.03	#NAME?
22	-39.03	#NAME?
23	-39.03	#NAME?
24	-39.03	#NAME?
25	-39.03	#NAME?
26	-39.03	#NAME?
27	-39.03	#NAME?
28	-39.03	#NAME?
29	-39.03	#NAME?
30	-39.03	#NAME?
31	-39.03	#NAME?
32	-39.03	#NAME?
33	-39.03	#NAME?
34	-39.03	#NAME?
35	-39.03	#NAME?
36	-39.03	#NAME?
37	-39.03	#NAME?
38	-39.03	#NAME?
39	-39.03	#NAME?
40	-39.03	#NAME?
41	-39.03	#NAME?
42	-39.03	#NAME?
43	-39.03	#NAME?
44	-39.03	#NAME?
45	-39.03	#NAME?
46	-39.03	#NAME?
47	-39.03	#NAME?
48	-39.03	#NAME?
49	-39.03	#NAME?
50	-39.03	#NAME?
51	-39.03	#NAME?
52	-39.03	#NAME?
53	-39.03	#NAME?
54	-39.03	#NAME?
55	-39.03	#NAME?
56	-39.03	#NAME?
57	-39.03	#NAME?
58	-39.03	#NAME?
59	-39.03	#NAME?
60	-39.03	#NAME?
61	-39.03	#NAME?
62	-39.03	#NAME?
63	-39.03	#NAME?
64	-39.03	#NAME?
65	-39.03	#NAME?
66	-39.03	#NAME?
67	-39.03	#NAME?
68	-39.03	#NAME?
69	-39.03	#NAME?
70	-39.03	#NAME?
71	-39.03	#NAME?
72	-39.03	#NAME?
73	-39.03	#NAME?
74	-39.03	#NAME?
75	-39.03	#NAME?
76	-39.03	#NAME?
77	-39.03	#NAME?
78	-39.03	#NAME?
79	-39.03	#NAME?
80	-39.03	#NAME?
81	-39.03	#NAME?
82	-39.03	#NAME?
83	-39.03	#NAME?
84	-39.03	#NAME?
85	-39.03	#NAME?
86	-39.03	#NAME?
87	-39.03	#NAME?
88	-39.03	#NAME?
89	-39.03	#NAME?
90	-39.03	#NAME?
91	-39.03	#NAME?
92	-39.03	#NAME?
93	-39.03	#NAME?
94	-39.03	#NAME?
95	-39.03	#NAME?
96	-39.03	#NAME?
97	-39.03	#NAME?
98	-39.03	#NAME?
99	-39.03	#NAME?
100	-39.03	#NAME?

## Sheet: Sheet16_HID
1	-39.0225	#NAME?
2	-39.0225	#NAME?
3	-39.0225	#NAME?
4	-39.0225	#NAME?
5	-39.0225	#NAME?
6	-39.0225	#NAME?
7	-39.0225	#NAME?
8	-39.0225	#NAME?
9	-39.0225	#NAME?
10	-39.0225	#NAME?
11	-39.0225	#NAME?
12	-39.0225	#NAME?
13	-39.0225	#NAME?
14	-39.0225	#NAME?
15	-39.0225	#NAME?
16	-39.0225	#NAME?
17	-39.0225	#NAME?
18	-39.0225	#NAME?
19	-39.0225	#NAME?
20	-39.0225	#NAME?
21	-39.0225	#NAME?
22	-39.0225	#NAME?
23	-39.0225	#NAME?
24	-39.0225	#NAME?
25	-39.0225	#NAME?
26	-39.0225	#NAME?
27	-39.0225	#NAME?
28	-39.0225	#NAME?
29	-39.0225	#NAME?
30	-39.0225	#NAME?
31	-39.0225	#NAME?
32	-39.0225	#NAME?
33	-39.0225	#NAME?
34	-39.0225	#NAME?
35	-39.0225	#NAME?
36	-39.0225	#NAME?
37	-39.0225	#NAME?
38	-39.0225	#NAME?
39	-39.0225	#NAME?
40	-39.0225	#NAME?
41	-39.0225	#NAME?
42	-39.0225	#NAME?
43	-39.0225	#NAME?
44	-39.0225	#NAME?
45	-39.0225	#NAME?
46	-39.0225	#NAME?
47	-39.0225	#NAME?
48	-39.0225	#NAME?
49	-39.0225	#NAME?
50	-39.0225	#NAME?
51	-39.0225	#NAME?
52	-39.0225	#NAME?
53	-39.0225	#NAME?
54	-39.0225	#NAME?
55	-39.0225	#NAME?
56	-39.0225	#NAME?
57	-39.0225	#NAME?
58	-39.0225	#NAME?
59	-39.0225	#NAME?
60	-39.0225	#NAME?
61	-39.0225	#NAME?
62	-39.0225	#NAME?
63	-39.0225	#NAME?
64	-39.0225	#NAME?
65	-39.0225	#NAME?
66	-39.0225	#NAME?
67	-39.0225	#NAME?
68	-39.0225	#NAME?
69	-39.0225	#NAME?
70	-39.0225	#NAME?
71	-39.0225	#NAME?
72	-39.0225	#NAME?
73	-39.0225	#NAME?
74	-39.0225	#NAME?
75	-39.0225	#NAME?
76	-39.0225	#NAME?
77	-39.0225	#NAME?
78	-39.0225	#NAME?
79	-39.0225	#NAME?
80	-39.0225	#NAME?
81	-39.0225	#NAME?
82	-39.0225	#NAME?
83	-39.0225	#NAME?
84	-39.0225	#NAME?
85	-39.0225	#NAME?
86	-39.0225	#NAME?
87	-39.0225	#NAME?
88	-39.0225	#NAME?
89	-39.0225	#NAME?
90	-39.0225	#NAME?
91	-39.0225	#NAME?
92	-39.0225	#NAME?
93	-39.0225	#NAME?
94	-39.0225	#NAME?
95	-39.0225	#NAME?
96	-39.0225	#NAME?
97	-39.0225	#NAME?
98	-39.0225	#NAME?
99	-39.0225	#NAME?
100	-39.0225	#NAME?

## Sheet: Sheet18_HID
1	0.9775	#NAME?
2	0.9775	#NAME?
3	0.9775	#NAME?
4	0.9775	#NAME?
5	0.9775	#NAME?
6	0.9775	#NAME?
7	0.9775	#NAME?
8	0.9775	#NAME?
9	0.9775	#NAME?
10	0.9775	#NAME?
11	0.9775	#NAME?
12	0.9775	#NAME?
13	0.9775	#NAME?
14	0.9775	#NAME?
15	0.9775	#NAME?
16	0.9775	#NAME?
17	0.9775	#NAME?
18	0.9775	#NAME?
19	0.9775	#NAME?
20	0.9775	#NAME?
21	0.9775	#NAME?
22	0.9775	#NAME?
23	0.9775	#NAME?
24	0.9775	#NAME?
25	0.9775	#NAME?
26	0.9775	#NAME?
27	0.9775	#NAME?
28	0.9775	#NAME?
29	0.9775	#NAME?
30	0.9775	#NAME?
31	0.9775	#NAME?
32	0.9775	#NAME?
33	0.9775	#NAME?
34	0.9775	#NAME?
35	0.9775	#NAME?
36	0.9775	#NAME?
37	0.9775	#NAME?
38	0.9775	#NAME?
39	0.9775	#NAME?
40	0.9775	#NAME?
41	0.9775	#NAME?
42	0.9775	#NAME?
43	0.9775	#NAME?
44	0.9775	#NAME?
45	0.9775	#NAME?
46	0.9775	#NAME?
47	0.9775	#NAME?
48	0.9775	#NAME?
49	0.9775	#NAME?
50	0.9775	#NAME?
51	0.9775	#NAME?
52	0.9775	#NAME?
53	0.9775	#NAME?
54	0.9775	#NAME?
55	0.9775	#NAME?
56	0.9775	#NAME?
57	0.9775	#NAME?
58	0.9775	#NAME?
59	0.9775	#NAME?
60	0.9775	#NAME?
61	0.9775	#NAME?
62	0.9775	#NAME?
63	0.9775	#NAME?
64	0.9775	#NAME?
65	0.9775	#NAME?
66	0.9775	#NAME?
67	0.9775	#NAME?
68	0.9775	#NAME?
69	0.9775	#NAME?
70	0.9775	#NAME?
71	0.9775	#NAME?
72	0.9775	#NAME?
73	0.9775	#NAME?
74	0.9775	#NAME?
75	0.9775	#NAME?
76	0.9775	#NAME?
77	0.9775	#NAME?
78	0.9775	#NAME?
79	0.9775	#NAME?
80	0.9775	#NAME?
81	0.9775	#NAME?
82	0.9775	#NAME?
83	0.9775	#NAME?
84	0.9775	#NAME?
85	0.9775	#NAME?
86	0.9775	#NAME?
87	0.9775	#NAME?
88	0.9775	#NAME?
89	0.9775	#NAME?
90	0.9775	#NAME?
91	0.9775	#NAME?
92	0.9775	#NAME?
93	0.9775	#NAME?
94	0.9775	#NAME?
95	0.9775	#NAME?
96	0.9775	#NAME?
97	0.9775	#NAME?
98	0.9775	#NAME?
99	0.9775	#NAME?
100	0.9775	#NAME?

## Sheet: Sheet20_HID
1	-1.4225	#NAME?
2	-1.4225	#NAME?
3	-1.4225	#NAME?
4	-1.4225	#NAME?
5	-1.4225	#NAME?
6	-1.4225	#NAME?
7	-1.4225	#NAME?
8	-1.4225	#NAME?
9	-1.4225	#NAME?
10	-1.4225	#NAME?
11	-1.4225	#NAME?
12	-1.4225	#NAME?
13	-1.4225	#NAME?
14	-1.4225	#NAME?
15	-1.4225	#NAME?
16	-1.4225	#NAME?
17	-1.4225	#NAME?
18	-1.4225	#NAME?
19	-1.4225	#NAME?
20	-1.4225	#NAME?
21	-1.4225	#NAME?
22	-1.4225	#NAME?
23	-1.4225	#NAME?
24	-1.4225	#NAME?
25	-1.4225	#NAME?
26	-1.4225	#NAME?
27	-1.4225	#NAME?
28	-1.4225	#NAME?
29	-1.4225	#NAME?
30	-1.4225	#NAME?
31	-1.4225	#NAME?
32	-1.4225	#NAME?
33	-1.4225	#NAME?
34	-1.4225	#NAME?
35	-1.4225	#NAME?
36	-1.4225	#NAME?
37	-1.4225	#NAME?
38	-1.4225	#NAME?
39	-1.4225	#NAME?
40	-1.4225	#NAME?
41	-1.4225	#NAME?
42	-1.4225	#NAME?
43	-1.4225	#NAME?
44	-1.4225	#NAME?
45	-1.4225	#NAME?
46	-1.4225	#NAME?
47	-1.4225	#NAME?
48	-1.4225	#NAME?
49	-1.4225	#NAME?
50	-1.4225	#NAME?
51	-1.4225	#NAME?
52	-1.4225	#NAME?
53	-1.4225	#NAME?
54	-1.4225	#NAME?
55	-1.4225	#NAME?
56	-1.4225	#NAME?
57	-1.4225	#NAME?
58	-1.4225	#NAME?
59	-1.4225	#NAME?
60	-1.4225	#NAME?
61	-1.4225	#NAME?
62	-1.4225	#NAME?
63	-1.4225	#NAME?
64	-1.4225	#NAME?
65	-1.4225	#NAME?
66	-1.4225	#NAME?
67	-1.4225	#NAME?
68	-1.4225	#NAME?
69	-1.4225	#NAME?
70	-1.4225	#NAME?
71	-1.4225	#NAME?
72	-1.4225	#NAME?
73	-1.4225	#NAME?
74	-1.4225	#NAME?
75	-1.4225	#NAME?
76	-1.4225	#NAME?
77	-1.4225	#NAME?
78	-1.4225	#NAME?
79	-1.4225	#NAME?
80	-1.4225	#NAME?
81	-1.4225	#NAME?
82	-1.4225	#NAME?
83	-1.4225	#NAME?
84	-1.4225	#NAME?
85	-1.4225	#NAME?
86	-1.4225	#NAME?
87	-1.4225	#NAME?
88	-1.4225	#NAME?
89	-1.4225	#NAME?
90	-1.4225	#NAME?
91	-1.4225	#NAME?
92	-1.4225	#NAME?
93	-1.4225	#NAME?
94	-1.4225	#NAME?
95	-1.4225	#NAME?
96	-1.4225	#NAME?
97	-1.4225	#NAME?
98	-1.4225	#NAME?
99	-1.4225	#NAME?
100	-1.4225	#NAME?

[truncated: 345 more sheets: Sheet22_HID, Sheet24_HID, Sheet26_HID, Sheet28_HID, Sheet30_HID, Sheet32_HID, Sheet34_HID, Sheet36_HID, Sheet38_HID, Sheet40_HID, Sheet42_HID, Sheet44_HID, Sheet46_HID, Sheet48_HID, Sheet50_HID, Sheet52_HID, Sheet54_HID, Sheet56_HID, Sheet58_HID, Sheet60_HID …]
